# Supplementary material for: Clinical characteristics of COVID-19 in older adults. A retrospective study in long-term nursing homes in Catalonia
Source: PLoS One. 2021 Jul 23;16(7):e0255141. doi: 10.1371/journal.pone.0255141 (PMC8301631; doi:10.1371/journal.pone.0255141)
Supplement: S1 File — (XLSX) [file pone.0255141.s001.xlsx]

## Sheet: Característiques
Number of nursing home	Number of Positive PCRs	Emergency Unit of Reference	Number of total places	Number of occupied places	Number of rooms with more than 3 people	Number of double rooms	Number of individual rooms	How many rooms have bathroom inside?	Number of bathrooms in the nursing home	Number of common areas between 10 a 19 m2	Number of common areas between 20 and 49 m2	Number of common areas between 50 and 100 m2	Number of common areas bigger than 100 m2	Number of units with less than 10 people	Number of units between 10 and 15 people	Number of units with more than 15 people	Rural vs Urban
1	0	Hospital de Terrassa	22	22	3	6	0	0	5	13	3	2	1	16	1	2	4
2	0	Alt berguedà	82	75	0	19	44	63	71	72	5	2	5	4	3	2	1
3	0	Vilassar de Dalt	60	57	0	2	61	63	75	4	2	4	0	0	0	2	2
4	7	CAP MARAGALL	72	61	4	28	2	33	39	3	1	0	1	0	3	1	4
5	39	LA GARRIGA	58	37	0	22	12	34	41	0	0	3	2	0	1	2	2
6	19	CAP MONTNEGRE	69	62	0	4	62	0	64	56	13	10	1	1	0	0	4
7	2	LA GARRIGA	32	30	0	16	0	16	52	47	6	2	1	0	0	2	2
8	0	No en tenim( mateix centre, àrea intermèdia)	0	105	0	51	3	54	56	0	0	5	0	0	0	1	3
9	2	Móra la Nova	30	26	0	3	24	3	15	3	4	1	0	0	3	0	2
10	2	305	44	35	0	22	0	14	10	0	1	1	1	0	2	1	3
11	5	EAP Olot	101	91	0	44	13	1	50	0	3	6	0	0	0	3	3
12	4	EAP Vall d'en Bas - Hostoles	21	20	0	8	5	9	17	0	1	2	0	1	1	0	1
13	3	CAP MOISES BROGGI L'ESCALA	84	75	0	42	0	42	52	0	3	3	0	0	0	2	2
14	2	CAP Riudoms	94	83	0	45	4	49	59	0	7	2	3	2	6	0	2
15	42	163	70	41	42	28	14	0	19	0	3	1	0	0	2	2	4
16	20	CAP Buenos Aires Martorell	54	42	0	26	2	0	11	3	9	4	0	0	0	0	3
17	0	EAP BORDETA MANGRANERS	21	18	2	5	5	0	3	0	2	1	0	0	2	1	4
18	24	CAP MANSO	151	121		52	66	100	8	4	4	0	0	1	0	5	4
19	44	106	190	172	0	94	2	96	10	4	1	8	2	0	0	3	2
20	0	CAP LLIBERTAT	112	100	0	37	40	77	91	0	2	6	8	0	1	5	4
21	8	EAP Sarrià	93	63	0	19	53	72	79	2	5	1	0	1	1	3	4
22	43	CAP Joan Mirambell i Folch de Caldes de Montbui	75	56	0	36	2	29	44	0	4	3	1	0	0	2	3
23	1	EAP Ribes Freser-Campdevànol	60	59		22	16	38	44	0	2	2	0	0	0	0	2
24	45	279	98	72	11	20	25	56	60	1	10	4	2	1	10	6	3
25	47	CAP Bufalà	134	91	0	66	2	68	12	1	2	1	4	0	0	3	4
26	15	CAP MUTUARUBI	90	84	0	30	30	60	9	0	3	3	2	0	0	3	3
27	1	Cap Martí Julià	73	71	26	10	5	0	14	5	4	2	1	0	0	2	4
28	12	EAP 7 Sant Rafael	200	71	12	89	64	165	200	8	10	11	10	1	3	7	4
29	14	BON PASTOR	92	65	0	12	80	36	44	11	10	7	2	0	0	4	4
30	1	ABS MOLLERUSSA	55	48	0	25	5	TOTES	41	1	4	3		3	2	0	1
31	21	1786	131	112	0	56	19	68	99	0	2	11	1	0	1	6	4
32	5	x	87	76	1	22	40	22	36	1	2	2	1	1	2	3	3
33	48	Can Rull	130	102	0	52	26	100	100	6	3	3	4	0	0	0	4
34	0	CAP Olesa de Montserrat	60	57	0	18	24	39	11	1	4	2	2	1	1	2	3
35	31	CAP "LES HORTES"	90	72	0	30	30	60	23	0	7	1	1	0	0	6	4
36	0	1790	57	55	3	21	6	30	37	0	4	2	1	0	0	0	2
37	18	CAP Camp de l'Arpa	98	78	0	25	48	49	68	139	62	12	1	0	0	5	4
38	2	EAP Santa Coloma Gramenet 5	65	60	0	17	31	0	20	0	2	3	0	0	0	0	4
39	69	Verdaguer	117	78	0	54	6	60	23	6	6	1	4	0	0	3	3
40	55	Once de setembre-Lleida	86	63	0	36	14	43	59	1	0	2	1	0	0	0	4
41	31	EAP 7G	99	74	0	24	51	75	97	3	7	9	3	0	0	3	4
42	45	Centre d'Atenció Primària Collblanc	90	59	0	36	18	54	62	1	3	1	4	0	0	0	4
43	2	ABS CAN SERRA	80	75	0	14	52	66	46	5	9	2	3	0	0	0	4
44	7	CAP ADRIA	25	20	0	12	1	12	15	3	0	0	0	1	2	0	4
45	27		90	74	0	10	10	20	16	93	12	9	4	0	3	3	3
46	3	Equip d'Atenció a Residències Alt Penedès	49	48	0	18	13	8	15	1	2	3	0	0	1	1	3
47	60																4
48	0	BR189	112	104	0	56	0	56	61	0	2	3	2	0	2	1	3
49	54	Ramon Turró	78	39	0	25	28	53	60	0	0	0	0	0	2	5	4
50	0	GRANOLLERS NORD	52	45	0	6	40	46	37	0	2		1				3
51	8	CAP SABADELL CENTRE	88	68	0	43	2	45	59	2	3	1	0	0	2	4	4
52	17	CAP Maria Bernades	35	21	0	17	1	17	5	2	1	2	2	2	2	3	3
53	13	CAP BASES MANRESA	31	21	0	13	5	0	0	0	1		1	0	0	0	3
54	37	EAP Sant Vicens de Castellet	92	61	0	34	16	50	58	0	0	1	1	0	0	1	2
55	37	EAP d'Areny de Mar	105	67	6	42	3	44	59	2	2	3	2	0	0	0	3
56	27	EAP BALAGUER	51	33	0	24	3	27	33	0	0	2	0		4		3
57	12		28	15	0	12	4	1	7	0	0	0	0	0	0	0	4
58	1	ABS Tona	21	18	2	4	6	6	4	1	3	0	0	0	0	1	2
59	71	vila-seca	100	80	0	34	32	66	80	0	0	6	0	0	0	3	3
60	25	XAFARINES	100	84	0	5	80	100	10	86	39	15	4	0	0	0	4
61	22	EAR2	103	84	0	20	63	83	87				1	0	0	5	4
62	37	CAP MASNOU	118	78	0	44	30	50	76	9	11	4	2	0	1	3	2
63	75	3527	110	80	0	35	42	77	9	0	0	6	5	0	0	4	4
64	40	CAP CARMEL	89	40	0	35	19	42	14	0	4	3	1	0	1	2	4
65	0	EAP LLUIS MILLET	21	20	0	7	7	1	5	0	4	0	0	0	0	2	3
66	57	Palau	166	91	19	51	7	75	95	1	0	3	3	0	0	4	3
67	49		92	68	0	27	29	15	34	2	2	5	4	0	0	0	2
68	0	CAPSE	19	17	7	3	1	1	2	2	1	0	0	0	0	1	4
69	0	CAPSE	21	20	7	2	2	1	3	2	1	0	0	0	0	1	4
70	17		93	72	0	7	79	90	3	0	0	0	0	1	0	2	4
71	12		72	55	0	28	16	44	58	1	2	3	2	0	0	4	2
72	29		45	31	11	2	8	0	8	10	2	2	0	0	3	0	4
73	3	ROSES	120	104	0	54	12	66	75	0	0	0	0	0	7	2	3
74	41	CAP Sant Fruitós	71	44	0	24	23	47	46	53	2	1	3	2	3	0	2
75	28	BELLATERRA	72	46	0	0	72	0	36	3	6	1	0	1	1	3	3
76	20	CAP Vila Vella	52	36	0	19	12	2	12	0	0	3	0	0	0	3	3
77	1	Arenys de Mar	112	107	15	33	1	45	46	0	1	2	2	0	0	4	2
78	26	CAP SANT CUGAT	68	53	0	22	24	46	50	0	1	1	2	1	0	2	3
79	44	Moià-Castellterçol	73	58	0	12	49	61	67	3	8	0	2	0	1	0	2
80	2	Móra la Nova-Móra d'Ebre	78	75	0	14	50	63	80	1	6	2	2	0	0	4	2
81	29		150	69	0	50	27	77	87	0	0	2	4	0	2	4	4
82	0		120	108	0	32	56	88	98	0	1	0	4	1	0	4	4
83	5		151	128	0	57	45	102	112	0	2	0	3	2	0	3	4
84	0		140	106	0	22	96	118	128	0	0	0	5	0	0	5	3
85	14		148	109	0	35	78	113	123	0	1	0	4	1	0	4	4
86	32		124	76	0	47	30	77	87	0	1	5	2	1	5	2	4
87	0		25	19	0	6	13	19	24	0	3	0	1	3	0	1	4
88	10		151	138	0	49	48	97	107	0	0	6	4	0	6	4	4
89	29		199	172	0	51	99	150	160	0	0	3	6	0	3	6	4
90	81		308	200	0	121	88	209	229	0	0	5	12	0	5	12	4
91	51	CAP Pujol i Capsada	90	65	0	12	66	78	84	6	5	1	1	0	0	0	3
92	0	EAP PIERA	29	27	12	10	3	0	9	1	3	1	1	1	1	2	3
93	0		40	35	0	12	16	28	30	13	9	7	0	1	1	1	1
94	0	Cap Corbera	27	25	0	10	7	3	10	3	2	0	0	0	0	0	3
95	0	CAP Sant Marti 10-H. SAP Litoral	80	73	0	8	64	72	80	0	0	4	1	0	0	4	4
96	0	UP277	45	44	0	20	5	25	30	25	6	1	1	20	0	0	2
97	1	349	58	50	0	18	22	0	25	74	12	4	3	0	2	1	3
98	0	Taialà	72	52	0	34	4	12	21	0	0	4	0	0	0	2	2
99	36	CAP La Sagrera	96	68	0	12	72	84	50	3	1	3	1	0	0	3	4
100	28		93	46	0	38	17	0	43	5	9	4	1	5	0	2	4
101	44	CAP 1R DE MAIG	70	55	0	11	43	54	60	0	6	2	1	0	4	2	4
102	0	EAP Les Franqueses	58	51	0	26	6	26	41	3	5	4	1	0	0		3
103	91		138	84	0	19	100	119	10	2	2	4	4	0	0	1	3
